# Supplementary material for: High Visceral Fat Area Attenuated the Negative Association between High Body Mass Index and Sarcopenia in Community-Dwelling Older Chinese People
Source: Healthcare (Basel). 2020 Nov 12;8(4):479. doi: 10.3390/healthcare8040479 (PMC7712146; doi:10.3390/healthcare8040479)
Supplement: Supplementary file 1 [file healthcare-08-00479-s001.zip]

Archive with 3 entries (2 files):
- healthcare-985014/
- healthcare-985014/healthcare-985014-Supplementary Figure S1.docx
- healthcare-985014/healthcare-985014-Supplementary Figure S2.docx
